# Supplementary material for: A new family of phosphoinositide phosphatases in microorganisms: identification and biochemical analysis
Source: BMC Genomics. 2010 Aug 2;11:457. doi: 10.1186/1471-2164-11-457 (PMC3091653; doi:10.1186/1471-2164-11-457)
Supplement: Additional file 2 — List of sequences used in the phylogenetic tree analysis. [file 1471-2164-11-457-S2.XLS]

## Sheet: Sheet1
	Group	SwissProt Code	Species
	1	A0PWE5	Mycobacterium ulcerans
	1	A0QMX4	Mycobacterium avium
	1	A0QNM9	Mycobacterium smegmatis
	1	A1T1B6	Mycobacterium vanbaalenii
	1	A4T529	Mycobacterium gilvum
	1	P96830	Mycobacterium tuberculosis - MptpB
	1	Q1BFW5	Mycobacterium sp.
	1	Q5YQK3	Nocardia farcinica
	1	Q7U2Q5	Mycobacterium bovis
	2	A1TVR0	Acidovorax avenae subsp. citrulli
	2	A1WCM2	Acidovorax sp.
	2	A5EJL6	Bradyrhizobium sp.
	2	A9BQC1	Delftia acidovorans
	2	Q07NY3	Rhodopseudomonas palustris
	2	Q215M3	Rhodopseudomonas palustris
	2	Q89MM7	Bradyrhizobium japonicum
	3	A5VME4	Lactobacillus reuteri
	3	A8YWZ0	Lactobacillus helveticus
	3	Q03Q47	Lactobacillus brevis
	3	Q03TS5	Lactobacillus brevis
	3	Q5FI40	Lactobacillus acidophilus
	3	Q5FMM6	Lactobacillus acidophilus
	4	A1FII8	Pseudomonas putida
	4	A1SQF4	Yersinia enterocolitica
	4	A3HGZ1	Pseudomonas putida
	4	A4X9J4	Salinispora tropica
	4	A8LX04	Salinispora arenicola
	4	Q0SFJ4	Rhodococcus sp.
	4	Q1I840	Pseudomonas entomophila
	4	Q2G3Q6	Novosphingobium aromaticivorans
	4	Q39H46	Burkholderia sp.
	4	Q3KDN6	Pseudomonas fluorescens
	4	Q5Z372	Nocardia farcinica
	4	Q6AJA3	Desulfotalea psychrophila
	4	Q6T2C5	Streptomyces diastaticus
	5	A3WD47	Erythrobacter sp.
	5	Q0LTZ5	Caulobacter sp.
	5	Q1GTR8	Sphingopyxis alaskensis
	5	Q2NBB0	Erythrobacter litoralis
	5	Q9A488	Caulobacter crescentus
	6	A1JIE8	Pseudomonas putida
	6	A6T6R5	Klebsiella pneumoniae subsp. pneumoniae
	6	A8G8B5	Serratia proteamaculans
	6	Q6DAR7	Erwinia carotovora subsp. atroseptica
	6	Q6MPS3	Bdellovibrio bacteriovorus
	7	A1CE55	Aspergillus clavatus
	7	A1DM64	Neosartorya fischeri
	7	A2RBE1	Clostridium perfringens
	7	A4R991	Magnaporthe grisea
	7	A4R9X3	Magnaporthe grisea
	7	A6R3E3	Ajellomyces capsulata
	7	A6RLY7	Botryotinia fuckeliana
	7	A7EL60	Sclerotinia sclerotiorum
	7	Q0UXK4	Phaeosphaeria nodorum
	7	Q2UMD6	Aspergillus oryzae
	7	Q4WNE5	Aspergillus fumigatus
	7	Q5B113	Emericella nidulans
	8	A3LX06	Pichia stipitis
	8	A5DGM7	Pichia guilliermondii
	8	A5E2J1	Lodderomyces elongisporus
	8	A7TQ59	Vanderwaltozyma polyspora
	8	Q59XA2	Candida albicans
	8	Q6BSM6	Debaryomyces hansenii
	8	Q6BTL3	Debaryomyces hansenii
	8	Q6CPF1	Kluyveromyces lactis
	8	Q752H2	Ashbya gossypii
	9	A1DAV8	Neosartorya fischeri
	9	A6R6W3	Ajellomyces capsulata
	9	Q0D202	Aspergillus terreus
	9	Q1E6I0	Coccidioides immitis
	9	Q2UG77	Aspergillus oryzae
	9	Q5AXP2	Emericella nidulans
	MTMs & PTEN	Q2UUC0	Aspergillus oryzae
	MTMs & PTEN	Q6BWJ6	Debaryomyces hansenii
	MTMs & PTEN	P47147	Saccharomyces cerevisiae
	MTMs & PTEN	Q13496	Human
	MTMs & PTEN	Q5BKQ5	Mouse
	MTMs & PTEN	Q13614	Human
	MTMs & PTEN	Q13613	Human
	MTMs & PTEN	Q5ND06	Mouse
	MTMs & PTEN	Q9NYA4	Human
	MTMs & PTEN	Q5NCA2	Mouse
	MTMs & PTEN	Q13615	Human
	MTMs & PTEN	Q96EF0	Human
	MTMs & PTEN	Q6TEL0	Brachydanio rerio
	MTMs & PTEN	Q9Y217	Human
	MTMs & PTEN	Q9Y216	Human
	MTMs & PTEN	O45553	Caenorhabditis elegans
	MTMs & PTEN	P56180	Human
	MTMs & PTEN	P60484	Human
	MTMs & PTEN	Q9LPP2	Arabidopsis thaliana
	MTMs & PTEN	Q9LZ70	Arabidopsis thaliana
	MTMs & PTEN	Q9N589	Caenorhabditis elegans
	MTMs & PTEN	Q5CHE6	Cryptosporidium hominis
	PFA	Q54MJ2	Dictyostelium discoideum
	PFA	Q9ZVN4	Arabidopsis thaliana
	PFA	P53965	Saccharomyces cerevisiae
	PFA	Q95Z86	Leishmania major
	x	A4HZQ2	Leishmania infantum
	x	A4I9C5	Leishmania infantum
	x	A4RBH2	Magnaporthe grisea
	x	A6QTL6	Ajellomyces capsulata
	x	A6S8P4	Botryotinia fuckeliana
	x	A7F170	Sclerotinia sclerotiorum
	x	Q0CDP2	Aspergillus terreus
	x	Q0UZH7	Phaeosphaeria nodorum
	x	Q1DSC8	Coccidioides immitis
	x	Q2HC67	Chaetomium globosum
	x	Q2KFM6	Magnaporthe grisea
	x	Q4Q3Q1	Leishmania major
	x	Q5AQS5	Emericella nidulans
	x	Q6CBD6	Yarrowia lipolytica
	x	Q7SHB7	Neurospora crassa
	x	Q4QBX1	Leishmania major
	x	A2FYW1	Trichomonas vaginalis
	x	Q0CFU1	Aspergillus terreus
	x	A2SP34	Methylibium petroleiphilum
	x	A3TMA8	Janibacter sp.
	x	A4A9L3	Congregibacter litoralis
	x	A5FUX1	Acidiphilium cryptum
	x	A5UVJ7	Roseiflexus sp.
	x	A7GQI0	Bacillus cereus subsp. Cytotoxis
	x	A8FDZ3	Bacillus pumilus
	x	A8L1T3	Frankia sp.
	x	A8M5G5	Salinispora arenicola
	x	A8NYE3	Coprinopsis cinerea okayama
	x	A8S9I8	Faecalibacterium prausnitzii
	x	Q8Y696	Listeria monocytogenes - Lmo1800
	x	Q8Y5X0	Listeria monocytogenes - Lmo1935
	x	P40289	Ralstonia eutropha
	x	Q099H2	Stigmatella aurantiaca
	x	Q0RE18	Frankia alni
	x	Q185E4	Clostridium difficile
	x	Q1LQX9	Ralstonia metallidurans
	x	Q2J7B2	Frankia sp.
	x	Q475C7	Ralstonia eutropha
	x	Q47PY0	Thermobifida fusca
	x	Q4QBX1	Leishmania major - LM1
	x	Q6AEL8	Leifsonia xyli subsp. Xyli
	x	Q82ML8	Streptomyces avermitilis
	x	Q837I3	Enterococcus faecalis
	x	Q890F3	Lactobacillus plantarum
	x	Q8XJ09	Clostridium perfringens
	x	Q92AK8	Listeria innocua
	x	Q9X7W7	Streptomyces coelicolor
